# Supplementary material for: Gb_ANR-47 Enhances the Resistance of Gossypium barbadense to Fusarium oxysporum f. sp. vasinfectum (FOV) by Regulating the Content of Proanthocyanidins
Source: Plants (Basel). 2022 Jul 22;11(15):1902. doi: 10.3390/plants11151902 (PMC9332461; doi:10.3390/plants11151902)
Supplement: Supplementary file 1 [file plants-11-01902-s001.zip]

Archive with 4 entries (4 files):
- Fig S1.pdf
- Fig S2.pdf
- Table S1.xls
- Table S2.xls
