# Supplementary material for: Gb_ANR-47 Enhances the Resistance of Gossypium barbadense to Fusarium oxysporum f. sp. vasinfectum (FOV) by Regulating the Content of Proanthocyanidins
Source: Plants (Basel). 2022 Jul 22;11(15):1902. doi: 10.3390/plants11151902 (PMC9332461; doi:10.3390/plants11151902)
Supplement: Supplementary file 1 [file plants-11-01902-s001.zip › Table S1.xls]

## Sheet: Sheet1
Table S1.cis-acting elements analysis of ANR family members in G. barbadense
gene ID	site name	sequence	position	function
GbANR-01	TGA-element	AACGAC	270	auxin-responsive element
GbANR-01	TC-rich repeats	GTTTTCTTAC	1122	cis-acting element involved in defense and stress responsiveness
GbANR-01	LTR	CCGAAA	900	cis-acting element involved in low-temperature responsiveness
GbANR-01	TCA-element	CCATCTTTTT	1585	cis-acting element involved in salicylic acid responsiveness
GbANR-01	ABRE	ACGTG	1067	cis-acting element involved in the abscisic acid responsiveness
GbANR-01	ABRE	ACGTG	1502	cis-acting element involved in the abscisic acid responsiveness
GbANR-01	AuxRR-core	GGTCCAT	1485	cis-acting regulatory element involved in auxin responsiveness
GbANR-01	MBS	CAACTG	288	MYB binding site
GbANR-01	MRE	AACCTAA	1680	MYB binding site
GbANR-02	LTR	CCGAAA	108	cis-acting element involved in low-temperature responsiveness
GbANR-02	LTR	CCGAAA	1734	cis-acting element involved in low-temperature responsiveness
GbANR-02	ABRE	ACGTG	1196	cis-acting element involved in the abscisic acid responsiveness
GbANR-02	TGACG-motif	TGACG	1194	cis-acting regulatory element involved in the MeJA-responsiveness
GbANR-02	CGTCA-motif	CGTCA	1194	cis-acting regulatory element involved in the MeJA-responsiveness
GbANR-03	TGA-element	AACGAC	1845	auxin-responsive element
GbANR-03	TC-rich repeats	ATTCTCTAAC	1174	cis-acting element involved in defense and stress responsiveness
GbANR-03	LTR	CCGAAA	1218	cis-acting element involved in low-temperature responsiveness
GbANR-03	ABRE	ACGTG	434	cis-acting element involved in the abscisic acid responsiveness
GbANR-03	ABRE	ACGTG	461	cis-acting element involved in the abscisic acid responsiveness
GbANR-03	ABRE	GACACGTGGC	1054	cis-acting element involved in the abscisic acid responsiveness
GbANR-03	ABRE	ACGTG	1610	cis-acting element involved in the abscisic acid responsiveness
GbANR-03	CGTCA-motif	CGTCA	207	cis-acting regulatory element involved in the MeJA-responsiveness
GbANR-03	CGTCA-motif	CGTCA	459	cis-acting regulatory element involved in the MeJA-responsiveness
GbANR-03	TGACG-motif	TGACG	207	cis-acting regulatory element involved in the MeJA-responsiveness
GbANR-03	TGACG-motif	TGACG	459	cis-acting regulatory element involved in the MeJA-responsiveness
GbANR-03	MBS	CAACTG	1037	MYB binding site
GbANR-03	MRE	AACCTAA	1890	MYB binding site
GbANR-04	TGA-element	AACGAC	1126	auxin-responsive element
GbANR-04	TATC-box	TATCCCA	397	cis-acting element involved in gibberellin-responsiveness
GbANR-05	TC-rich repeats	ATTCTCTAAC	1518	cis-acting element involved in defense and stress responsiveness
GbANR-05	MBS	CAACTG	950	MYB binding site
GbANR-05	CCAAT-box	CAACGG	79	MYB binding site
GbANR-06	TC-rich repeats	ATTCTCTAAC	335	cis-acting element involved in defense and stress responsiveness
GbANR-06	TATC-box	TATCCCA	1941	cis-acting element involved in gibberellin-responsiveness
GbANR-06	ABRE	GCCGCGTGGC	216	cis-acting element involved in the abscisic acid responsiveness
GbANR-06	ABRE	CACGTG	218	cis-acting element involved in the abscisic acid responsiveness
GbANR-06	ABRE	ACGTG	219	cis-acting element involved in the abscisic acid responsiveness
GbANR-06	GARE-motif	TCTGTTG	1616	gibberellin-responsive element
GbANR-06	P-box	CCTTTTG	698	gibberellin-responsive element
GbANR-07	TC-rich repeats	ATTCTCTAAC	376	cis-acting element involved in defense and stress responsiveness
GbANR-07	TC-rich repeats	ATTCTCTAAC	1240	cis-acting element involved in defense and stress responsiveness
GbANR-07	TCA-element	CCATCTTTTT	1591	cis-acting element involved in salicylic acid responsiveness
GbANR-07	ABRE	CACGTG	579	cis-acting element involved in the abscisic acid responsiveness
GbANR-07	ABRE	ACGTG	580	cis-acting element involved in the abscisic acid responsiveness
GbANR-07	ABRE	CACGTG	1739	cis-acting element involved in the abscisic acid responsiveness
GbANR-07	ABRE	ACGTG	1740	cis-acting element involved in the abscisic acid responsiveness
GbANR-07	AuxRR-core	GGTCCAT	1123	cis-acting regulatory element involved in auxin responsiveness
GbANR-07	GARE-motif	TCTGTTG	268	gibberellin-responsive element
GbANR-07	MBS	CAACTG	1905	MYB binding site
GbANR-08	LTR	CCGAAA	276	cis-acting element involved in low-temperature responsiveness
GbANR-08	TCA-element	TCAGAAGAGG	614	cis-acting element involved in salicylic acid responsiveness
GbANR-08	ABRE	ACGTG	707	cis-acting element involved in the abscisic acid responsiveness
GbANR-08	ABRE	CACGTG	828	cis-acting element involved in the abscisic acid responsiveness
GbANR-08	ABRE	ACGTG	829	cis-acting element involved in the abscisic acid responsiveness
GbANR-08	P-box	CCTTTTG	1726	gibberellin-responsive element
GbANR-08	MRE	AACCTAA	1571	MYB binding site
GbANR-08	MRE	AACCTAA	1600	MYB binding site
GbANR-09	TGA-element	AACGAC	1818	auxin-responsive element
GbANR-09	TATC-box	TATCCCA	1193	cis-acting element involved in gibberellin-responsiveness
GbANR-09	LTR	CCGAAA	1170	cis-acting element involved in low-temperature responsiveness
GbANR-09	LTR	CCGAAA	1970	cis-acting element involved in low-temperature responsiveness
GbANR-09	TGACG-motif	TGACG	70	cis-acting regulatory element involved in the MeJA-responsiveness
GbANR-09	TGACG-motif	TGACG	222	cis-acting regulatory element involved in the MeJA-responsiveness
GbANR-09	CGTCA-motif	CGTCA	70	cis-acting regulatory element involved in the MeJA-responsiveness
GbANR-09	CGTCA-motif	CGTCA	222	cis-acting regulatory element involved in the MeJA-responsiveness
GbANR-09	P-box	CCTTTTG	237	gibberellin-responsive element
GbANR-09	MBS	CAACTG	1239	MYB binding site
GbANR-09	MBS	CAACTG	1540	MYB binding site
GbANR-09	MRE	AACCTAA	28	MYB binding site
GbANR-09	MRE	AACCTAA	1178	MYB binding site
GbANR-10	TGA-element	AACGAC	1534	auxin-responsive element
GbANR-10	TC-rich repeats	GTTTTCTTAC	1941	cis-acting element involved in defense and stress responsiveness
GbANR-10	LTR	CCGAAA	427	cis-acting element involved in low-temperature responsiveness
GbANR-10	LTR	CCGAAA	1933	cis-acting element involved in low-temperature responsiveness
GbANR-10	TCA-element	CCATCTTTTT	788	cis-acting element involved in salicylic acid responsiveness
GbANR-10	ABRE	ACGTG	1039	cis-acting element involved in the abscisic acid responsiveness
GbANR-10	ABRE	CACGTG	1869	cis-acting element involved in the abscisic acid responsiveness
GbANR-10	ABRE	ACGTG	1870	cis-acting element involved in the abscisic acid responsiveness
GbANR-10	AuxRR-core	GGTCCAT	1433	cis-acting regulatory element involved in auxin responsiveness
GbANR-10	MBS	CAACTG	562	MYB binding site
GbANR-10	MBS	CAACTG	1268	MYB binding site
GbANR-11	TGA-element	AACGAC	22	auxin-responsive element
GbANR-11	LTR	CCGAAA	371	cis-acting element involved in low-temperature responsiveness
GbANR-11	SARE	TTCGACCATCTT	746	cis-acting element involved in salicylic acid responsiveness
GbANR-11	TCA-element	CCATCTTTTT	743	cis-acting element involved in salicylic acid responsiveness
GbANR-11	ABRE	ACGTG	633	cis-acting element involved in the abscisic acid responsiveness
GbANR-11	AuxRR-core	GGTCCAT	1135	cis-acting regulatory element involved in auxin responsiveness
GbANR-11	GARE-motif	TCTGTTG	489	gibberellin-responsive element
GbANR-11	MBS	CAACTG	1910	MYB binding site
GbANR-11	CCAAT-box	CAACGG	813	MYB binding site
GbANR-12	TC-rich repeats	ATTCTCTAAC	783	cis-acting element involved in defense and stress responsiveness
GbANR-12	TCA-element	CCATCTTTTT	1803	cis-acting element involved in salicylic acid responsiveness
GbANR-12	CGTCA-motif	CGTCA	878	cis-acting regulatory element involved in the MeJA-responsiveness
GbANR-12	TGACG-motif	TGACG	878	cis-acting regulatory element involved in the MeJA-responsiveness
GbANR-12	MBS	CAACTG	30	MYB binding site
GbANR-12	MBS	CAACTG	131	MYB binding site
GbANR-13	TC-rich repeats	ATTCTCTAAC	1008	cis-acting element involved in defense and stress responsiveness
GbANR-13	ABRE	ACGTG	1760	cis-acting element involved in the abscisic acid responsiveness
GbANR-13	TGACG-motif	TGACG	54	cis-acting regulatory element involved in the MeJA-responsiveness
GbANR-13	TGACG-motif	TGACG	1290	cis-acting regulatory element involved in the MeJA-responsiveness
GbANR-13	CGTCA-motif	CGTCA	54	cis-acting regulatory element involved in the MeJA-responsiveness
GbANR-13	CGTCA-motif	CGTCA	1290	cis-acting regulatory element involved in the MeJA-responsiveness
GbANR-13	P-box	CCTTTTG	1898	gibberellin-responsive element
GbANR-13	CCAAT-box	CAACGG	50	MYB binding site
GbANR-14	TGA-element	AACGAC	1369	auxin-responsive element
GbANR-14	ABRE	ACGTG	79	cis-acting element involved in the abscisic acid responsiveness
GbANR-14	ABRE	CACGTG	1724	cis-acting element involved in the abscisic acid responsiveness
GbANR-14	ABRE	ACGTG	1725	cis-acting element involved in the abscisic acid responsiveness
GbANR-14	ABRE	CACGTG	1747	cis-acting element involved in the abscisic acid responsiveness
GbANR-14	ABRE	ACGTG	1748	cis-acting element involved in the abscisic acid responsiveness
GbANR-14	GARE-motif	TCTGTTG	138	gibberellin-responsive element
GbANR-14	MBS	CAACTG	609	MYB binding site
GbANR-15	LTR	CCGAAA	147	cis-acting element involved in low-temperature responsiveness
GbANR-15	TCA-element	CCATCTTTTT	465	cis-acting element involved in salicylic acid responsiveness
GbANR-15	TGACG-motif	TGACG	1548	cis-acting regulatory element involved in the MeJA-responsiveness
GbANR-15	CGTCA-motif	CGTCA	1548	cis-acting regulatory element involved in the MeJA-responsiveness
GbANR-15	MBS	CAACTG	476	MYB binding site
GbANR-15	CCAAT-box	CAACGG	128	MYB binding site
GbANR-16	TC-rich repeats	ATTCTCTAAC	192	cis-acting element involved in defense and stress responsiveness
GbANR-16	LTR	CCGAAA	38	cis-acting element involved in low-temperature responsiveness
GbANR-16	LTR	CCGAAA	1069	cis-acting element involved in low-temperature responsiveness
GbANR-16	LTR	CCGAAA	1325	cis-acting element involved in low-temperature responsiveness
GbANR-16	TCA-element	CCATCTTTTT	846	cis-acting element involved in salicylic acid responsiveness
GbANR-16	ABRE	ACGTG	722	cis-acting element involved in the abscisic acid responsiveness
GbANR-16	AuxRR-core	GGTCCAT	820	cis-acting regulatory element involved in auxin responsiveness
GbANR-16	MBS	CAACTG	995	MYB binding site
GbANR-16	MRE	AACCTAA	1854	MYB binding site
GbANR-17	GARE-motif	TCTGTTG	11	gibberellin-responsive element
GbANR-17	MBS	CAACTG	86	MYB binding site
GbANR-17	MBS	CAACTG	514	MYB binding site
GbANR-18	TC-rich repeats	GTTTTCTTAC	1559	cis-acting element involved in defense and stress responsiveness
GbANR-18	LTR	CCGAAA	1159	cis-acting element involved in low-temperature responsiveness
GbANR-18	CGTCA-motif	CGTCA	493	cis-acting regulatory element involved in the MeJA-responsiveness
GbANR-18	CGTCA-motif	CGTCA	1202	cis-acting regulatory element involved in the MeJA-responsiveness
GbANR-18	TGACG-motif	TGACG	493	cis-acting regulatory element involved in the MeJA-responsiveness
GbANR-18	TGACG-motif	TGACG	1202	cis-acting regulatory element involved in the MeJA-responsiveness
GbANR-18	MBS	CAACTG	160	MYB binding site
GbANR-18	MRE	AACCTAA	182	MYB binding site
GbANR-18	MRE	AACCTAA	1512	MYB binding site
GbANR-19	TGA-element	AACGAC	780	auxin-responsive element
GbANR-19	TGA-element	AACGAC	937	auxin-responsive element
GbANR-19	TGA-element	AACGAC	979	auxin-responsive element
GbANR-19	LTR	CCGAAA	724	cis-acting element involved in low-temperature responsiveness
GbANR-19	LTR	CCGAAA	1892	cis-acting element involved in low-temperature responsiveness
GbANR-19	TCA-element	CCATCTTTTT	1682	cis-acting element involved in salicylic acid responsiveness
GbANR-19	ABRE	ACGTG	371	cis-acting element involved in the abscisic acid responsiveness
GbANR-19	ABRE	ACGTG	397	cis-acting element involved in the abscisic acid responsiveness
GbANR-19	ABRE	ACGTG	409	cis-acting element involved in the abscisic acid responsiveness
GbANR-19	ABRE	ACGTG	429	cis-acting element involved in the abscisic acid responsiveness
GbANR-19	ABRE	ACGTG	1259	cis-acting element involved in the abscisic acid responsiveness
GbANR-19	P-box	CCTTTTG	568	gibberellin-responsive element
GbANR-19	MBSI	TTTTTACGGTTA	645	MYB binding site involved in flavonoid biosynthetic genes regulation
GbANR-19	MRE	AACCTAA	323	MYB binding site
GbANR-20	LTR	CCGAAA	656	cis-acting element involved in low-temperature responsiveness
GbANR-20	LTR	CCGAAA	1145	cis-acting element involved in low-temperature responsiveness
GbANR-20	GARE-motif	TCTGTTG	1605	gibberellin-responsive element
GbANR-20	GARE-motif	TCTGTTG	1881	gibberellin-responsive element
GbANR-20	MBS	CAACTG	1857	MYB binding site
GbANR-20	MRE	AACCTAA	1220	MYB binding site
GbANR-20	MRE	AACCTAA	1583	MYB binding site
GbANR-21	TATC-box	TATCCCA	38	cis-acting element involved in gibberellin-responsiveness
GbANR-21	TATC-box	TATCCCA	670	cis-acting element involved in gibberellin-responsiveness
GbANR-21	LTR	CCGAAA	174	cis-acting element involved in low-temperature responsiveness
GbANR-21	LTR	CCGAAA	527	cis-acting element involved in low-temperature responsiveness
GbANR-21	ABRE	AACCCGG	621	cis-acting element involved in the abscisic acid responsiveness
GbANR-21	MBSI	aaaAaaC(G/C)GTTA	327	MYB binding site involved in flavonoid biosynthetic genes regulation
GbANR-21	CCAAT-box	CAACGG	959	MYB binding site
GbANR-22	TC-rich repeats	ATTCTCTAAC	649	cis-acting element involved in defense and stress responsiveness
GbANR-22	LTR	CCGAAA	697	cis-acting element involved in low-temperature responsiveness
GbANR-22	TGACG-motif	TGACG	278	cis-acting regulatory element involved in the MeJA-responsiveness
GbANR-22	CGTCA-motif	CGTCA	278	cis-acting regulatory element involved in the MeJA-responsiveness
GbANR-23	TC-rich repeats	ATTCTCTAAC	373	cis-acting element involved in defense and stress responsiveness
GbANR-23	LTR	CCGAAA	608	cis-acting element involved in low-temperature responsiveness
GbANR-23	ABRE	ACGTG	1831	cis-acting element involved in the abscisic acid responsiveness
GbANR-23	TGACG-motif	TGACG	311	cis-acting regulatory element involved in the MeJA-responsiveness
GbANR-23	CGTCA-motif	CGTCA	311	cis-acting regulatory element involved in the MeJA-responsiveness
GbANR-23	MRE	AACCTAA	27	MYB binding site
GbANR-24	ABRE	ACGTG	614	cis-acting element involved in the abscisic acid responsiveness
GbANR-24	ABRE	ACGTG	1095	cis-acting element involved in the abscisic acid responsiveness
GbANR-24	ABRE	TACGTGTC	1305	cis-acting element involved in the abscisic acid responsiveness
GbANR-24	ABRE	ACGTG	1307	cis-acting element involved in the abscisic acid responsiveness
GbANR-24	P-box	CCTTTTG	952	gibberellin-responsive element
GbANR-24	GARE-motif	TCTGTTG	977	gibberellin-responsive element
GbANR-24	MBS	CAACTG	1197	MYB binding site
GbANR-25	TC-rich repeats	GTTTTCTTAC	482	cis-acting element involved in defense and stress responsiveness
GbANR-25	TC-rich repeats	ATTCTCTAAC	1885	cis-acting element involved in defense and stress responsiveness
GbANR-25	TCA-element	CCATCTTTTT	1681	cis-acting element involved in salicylic acid responsiveness
GbANR-25	TCA-element	TCAGAAGAGG	1870	cis-acting element involved in salicylic acid responsiveness
GbANR-25	ABRE	CGCACGTGTC	1168	cis-acting element involved in the abscisic acid responsiveness
GbANR-25	ABRE	CACGTG	1170	cis-acting element involved in the abscisic acid responsiveness
GbANR-25	ABRE	ACGTG	1171	cis-acting element involved in the abscisic acid responsiveness
GbANR-25	P-box	CCTTTTG	1536	gibberellin-responsive element
GbANR-25	GARE-motif	TCTGTTG	1993	gibberellin-responsive element
GbANR-25	MBS	CAACTG	1668	MYB binding site
GbANR-26	TGA-element	AACGAC	1695	auxin-responsive element
GbANR-26	TC-rich repeats	GTTTTCTTAC	580	cis-acting element involved in defense and stress responsiveness
GbANR-26	LTR	CCGAAA	1850	cis-acting element involved in low-temperature responsiveness
GbANR-26	TCA-element	CCATCTTTTT	551	cis-acting element involved in salicylic acid responsiveness
GbANR-26	ABRE	GACACGTACGT	938	cis-acting element involved in the abscisic acid responsiveness
GbANR-26	ABRE	ACGTG	942	cis-acting element involved in the abscisic acid responsiveness
GbANR-26	AuxRR-core	GGTCCAT	1171	cis-acting regulatory element involved in auxin responsiveness
GbANR-26	TGACG-motif	TGACG	945	cis-acting regulatory element involved in the MeJA-responsiveness
GbANR-26	CGTCA-motif	CGTCA	945	cis-acting regulatory element involved in the MeJA-responsiveness
GbANR-26	GARE-motif	TCTGTTG	1080	gibberellin-responsive element
GbANR-26	MBS	CAACTG	1945	MYB binding site
GbANR-26	MBS	CAACTG	1991	MYB binding site
GbANR-27	TC-rich repeats	ATTCTCTAAC	388	cis-acting element involved in defense and stress responsiveness
GbANR-27	ABRE	ACGTG	1562	cis-acting element involved in the abscisic acid responsiveness
GbANR-27	TGACG-motif	TGACG	1009	cis-acting regulatory element involved in the MeJA-responsiveness
GbANR-27	CGTCA-motif	CGTCA	1009	cis-acting regulatory element involved in the MeJA-responsiveness
GbANR-27	P-box	CCTTTTG	1842	gibberellin-responsive element
GbANR-27	GARE-motif	TCTGTTG	1814	gibberellin-responsive element
GbANR-28	LTR	CCGAAA	1609	cis-acting element involved in low-temperature responsiveness
GbANR-28	ABRE	ACGTG	959	cis-acting element involved in the abscisic acid responsiveness
GbANR-28	CGTCA-motif	CGTCA	1553	cis-acting regulatory element involved in the MeJA-responsiveness
GbANR-28	TGACG-motif	TGACG	1553	cis-acting regulatory element involved in the MeJA-responsiveness
GbANR-28	P-box	CCTTTTG	409	gibberellin-responsive element
GbANR-28	MBS	CAACTG	939	MYB binding site
GbANR-28	MRE	AACCTAA	596	MYB binding site
GbANR-28	MRE	AACCTAA	617	MYB binding site
GbANR-28	MRE	AACCTAA	1664	MYB binding site
GbANR-29	CGTCA-motif	CGTCA	739	cis-acting regulatory element involved in the MeJA-responsiveness
GbANR-29	CGTCA-motif	CGTCA	1293	cis-acting regulatory element involved in the MeJA-responsiveness
GbANR-29	TGACG-motif	TGACG	739	cis-acting regulatory element involved in the MeJA-responsiveness
GbANR-29	TGACG-motif	TGACG	1293	cis-acting regulatory element involved in the MeJA-responsiveness
GbANR-29	MRE	AACCTAA	1422	MYB binding site
GbANR-29	MRE	AACCTAA	1476	MYB binding site
GbANR-30	LTR	CCGAAA	208	cis-acting element involved in low-temperature responsiveness
GbANR-30	LTR	CCGAAA	989	cis-acting element involved in low-temperature responsiveness
GbANR-30	LTR	CCGAAA	1972	cis-acting element involved in low-temperature responsiveness
GbANR-30	TCA-element	CCATCTTTTT	235	cis-acting element involved in salicylic acid responsiveness
GbANR-30	TCA-element	CCATCTTTTT	1344	cis-acting element involved in salicylic acid responsiveness
GbANR-30	TCA-element	CCATCTTTTT	1407	cis-acting element involved in salicylic acid responsiveness
GbANR-30	ABRE	ACGTG	1452	cis-acting element involved in the abscisic acid responsiveness
GbANR-30	AuxRR-core	GGTCCAT	1811	cis-acting regulatory element involved in auxin responsiveness
GbANR-30	CGTCA-motif	CGTCA	1850	cis-acting regulatory element involved in the MeJA-responsiveness
GbANR-30	CGTCA-motif	CGTCA	1881	cis-acting regulatory element involved in the MeJA-responsiveness
GbANR-30	TGACG-motif	TGACG	1850	cis-acting regulatory element involved in the MeJA-responsiveness
GbANR-30	TGACG-motif	TGACG	1881	cis-acting regulatory element involved in the MeJA-responsiveness
GbANR-30	P-box	CCTTTTG	1114	gibberellin-responsive element
GbANR-30	P-box	CCTTTTG	1500	gibberellin-responsive element
GbANR-31	ABRE	CACGTG	10	cis-acting element involved in the abscisic acid responsiveness
GbANR-31	ABRE	ACGTG	11	cis-acting element involved in the abscisic acid responsiveness
GbANR-31	ABRE	TACGTGTC	1756	cis-acting element involved in the abscisic acid responsiveness
GbANR-31	ABRE	ACGTG	1757	cis-acting element involved in the abscisic acid responsiveness
GbANR-31	TGACG-motif	TGACG	791	cis-acting regulatory element involved in the MeJA-responsiveness
GbANR-31	CGTCA-motif	CGTCA	791	cis-acting regulatory element involved in the MeJA-responsiveness
GbANR-31	MRE	AACCTAA	776	MYB binding site
GbANR-32	TC-rich repeats	GTTTTCTTAC	1193	cis-acting element involved in defense and stress responsiveness
GbANR-32	TATC-box	TATCCCA	954	cis-acting element involved in gibberellin-responsiveness
GbANR-32	LTR	CCGAAA	1185	cis-acting element involved in low-temperature responsiveness
GbANR-32	TGACG-motif	TGACG	1620	cis-acting regulatory element involved in the MeJA-responsiveness
GbANR-32	CGTCA-motif	CGTCA	1620	cis-acting regulatory element involved in the MeJA-responsiveness
GbANR-32	GARE-motif	TCTGTTG	333	gibberellin-responsive element
GbANR-32	MBS	CAACTG	909	MYB binding site
GbANR-32	MBS	CAACTG	989	MYB binding site
GbANR-33	TATC-box	TATCCCA	958	cis-acting element involved in gibberellin-responsiveness
GbANR-33	ABRE	ACGTG	1603	cis-acting element involved in the abscisic acid responsiveness
GbANR-33	ABRE	ACGTG	1853	cis-acting element involved in the abscisic acid responsiveness
GbANR-33	GARE-motif	TCTGTTG	570	gibberellin-responsive element
GbANR-34	TC-rich repeats	GTTTTCTTAC	881	cis-acting element involved in defense and stress responsiveness
GbANR-34	ABRE	ACGTG	53	cis-acting element involved in the abscisic acid responsiveness
GbANR-34	AuxRR-core	GGTCCAT	1592	cis-acting regulatory element involved in auxin responsiveness
GbANR-34	GARE-motif	TCTGTTG	374	gibberellin-responsive element
GbANR-34	MBS	CAACTG	775	MYB binding site
GbANR-34	CCAAT-box	CAACGG	1053	MYB binding site
GbANR-35	TCA-element	CCATCTTTTT	448	cis-acting element involved in salicylic acid responsiveness
GbANR-35	ABRE	GACACGTGGC	1669	cis-acting element involved in the abscisic acid responsiveness
GbANR-35	ABRE	CACGTG	1671	cis-acting element involved in the abscisic acid responsiveness
GbANR-35	ABRE	ACGTG	1672	cis-acting element involved in the abscisic acid responsiveness
GbANR-35	ABRE	ACGTG	1967	cis-acting element involved in the abscisic acid responsiveness
GbANR-35	CGTCA-motif	CGTCA	1540	cis-acting regulatory element involved in the MeJA-responsiveness
GbANR-35	TGACG-motif	TGACG	1540	cis-acting regulatory element involved in the MeJA-responsiveness
GbANR-36	TGA-element	AACGAC	315	auxin-responsive element
GbANR-36	LTR	CCGAAA	1391	cis-acting element involved in low-temperature responsiveness
GbANR-36	ABRE	ACGTG	1041	cis-acting element involved in the abscisic acid responsiveness
GbANR-36	ABRE	ACGTG	1540	cis-acting element involved in the abscisic acid responsiveness
GbANR-36	ABRE	CACGTG	1710	cis-acting element involved in the abscisic acid responsiveness
GbANR-36	ABRE	ACGTG	1711	cis-acting element involved in the abscisic acid responsiveness
GbANR-36	AuxRR-core	GGTCCAT	1523	cis-acting regulatory element involved in auxin responsiveness
GbANR-36	MRE	AACCTAA	575	MYB binding site
GbANR-37	LTR	CCGAAA	82	cis-acting element involved in low-temperature responsiveness
GbANR-37	LTR	CCGAAA	395	cis-acting element involved in low-temperature responsiveness
GbANR-37	LTR	CCGAAA	913	cis-acting element involved in low-temperature responsiveness
GbANR-37	LTR	CCGAAA	1513	cis-acting element involved in low-temperature responsiveness
GbANR-37	LTR	CCGAAA	1849	cis-acting element involved in low-temperature responsiveness
GbANR-37	TCA-element	CCATCTTTTT	600	cis-acting element involved in salicylic acid responsiveness
GbANR-37	ABRE	ACGTG	701	cis-acting element involved in the abscisic acid responsiveness
GbANR-37	ABRE	ACGTG	1024	cis-acting element involved in the abscisic acid responsiveness
GbANR-37	ABRE	CACGTG	1402	cis-acting element involved in the abscisic acid responsiveness
GbANR-37	ABRE	ACGTG	1403	cis-acting element involved in the abscisic acid responsiveness
GbANR-37	ABRE	ACGTG	1687	cis-acting element involved in the abscisic acid responsiveness
GbANR-37	ABRE	ACGTG	1727	cis-acting element involved in the abscisic acid responsiveness
GbANR-37	ABRE	ACGTG	1789	cis-acting element involved in the abscisic acid responsiveness
GbANR-37	TGACG-motif	TGACG	699	cis-acting regulatory element involved in the MeJA-responsiveness
GbANR-37	TGACG-motif	TGACG	1689	cis-acting regulatory element involved in the MeJA-responsiveness
GbANR-37	TGACG-motif	TGACG	1729	cis-acting regulatory element involved in the MeJA-responsiveness
GbANR-37	TGACG-motif	TGACG	1787	cis-acting regulatory element involved in the MeJA-responsiveness
GbANR-37	CGTCA-motif	CGTCA	699	cis-acting regulatory element involved in the MeJA-responsiveness
GbANR-37	CGTCA-motif	CGTCA	1689	cis-acting regulatory element involved in the MeJA-responsiveness
GbANR-37	CGTCA-motif	CGTCA	1729	cis-acting regulatory element involved in the MeJA-responsiveness
GbANR-37	CGTCA-motif	CGTCA	1787	cis-acting regulatory element involved in the MeJA-responsiveness
GbANR-38	TC-rich repeats	GTTTTCTTAC	1718	cis-acting element involved in defense and stress responsiveness
GbANR-38	TC-rich repeats	ATTCTCTAAC	1943	cis-acting element involved in defense and stress responsiveness
GbANR-38	MRE	AACCTAA	1966	MYB binding site
GbANR-38	CCAAT-box	CAACGG	146	MYB binding site
GbANR-39	TGA-element	AACGAC	677	auxin-responsive element
GbANR-39	TGA-element	AACGAC	713	auxin-responsive element
GbANR-39	TC-rich repeats	GTTTTCTTAC	354	cis-acting element involved in defense and stress responsiveness
GbANR-39	TC-rich repeats	GTTTTCTTAC	1098	cis-acting element involved in defense and stress responsiveness
GbANR-39	LTR	CCGAAA	108	cis-acting element involved in low-temperature responsiveness
GbANR-39	LTR	CCGAAA	1290	cis-acting element involved in low-temperature responsiveness
GbANR-39	ABRE	ACGTG	307	cis-acting element involved in the abscisic acid responsiveness
GbANR-39	ABRE	GACACGTGGC	468	cis-acting element involved in the abscisic acid responsiveness
GbANR-39	ABRE	CACGTG	470	cis-acting element involved in the abscisic acid responsiveness
GbANR-39	ABRE	ACGTG	471	cis-acting element involved in the abscisic acid responsiveness
GbANR-39	ABRE	CACGTG	636	cis-acting element involved in the abscisic acid responsiveness
GbANR-39	ABRE	ACGTG	637	cis-acting element involved in the abscisic acid responsiveness
GbANR-39	ABRE	CACGTG	921	cis-acting element involved in the abscisic acid responsiveness
GbANR-39	ABRE	ACGTG	922	cis-acting element involved in the abscisic acid responsiveness
GbANR-39	AuxRR-core	GGTCCAT	977	cis-acting regulatory element involved in auxin responsiveness
GbANR-39	CGTCA-motif	CGTCA	309	cis-acting regulatory element involved in the MeJA-responsiveness
GbANR-39	TGACG-motif	TGACG	309	cis-acting regulatory element involved in the MeJA-responsiveness
GbANR-39	P-box	CCTTTTG	279	gibberellin-responsive element
GbANR-39	GARE-motif	TCTGTTG	1224	gibberellin-responsive element
GbANR-39	MBS	CAACTG	865	MYB binding site
GbANR-39	CCAAT-box	CAACGG	55	MYB binding site
GbANR-39	CCAAT-box	CAACGG	1860	MYB binding site
GbANR-40	TC-rich repeats	ATTCTCTAAC	594	cis-acting element involved in defense and stress responsiveness
GbANR-40	TC-rich repeats	ATTCTCTAAC	1270	cis-acting element involved in defense and stress responsiveness
GbANR-40	ABRE	ACGTG	153	cis-acting element involved in the abscisic acid responsiveness
GbANR-40	ABRE	CACGTG	472	cis-acting element involved in the abscisic acid responsiveness
GbANR-40	ABRE	ACGTG	473	cis-acting element involved in the abscisic acid responsiveness
GbANR-40	ABRE	ACGTG	1935	cis-acting element involved in the abscisic acid responsiveness
GbANR-40	MRE	AACCTAA	1859	MYB binding site
GbANR-41	CGTCA-motif	CGTCA	1787	cis-acting regulatory element involved in the MeJA-responsiveness
GbANR-41	TGACG-motif	TGACG	1787	cis-acting regulatory element involved in the MeJA-responsiveness
GbANR-41	MRE	AACCTAA	422	MYB binding site
GbANR-41	MRE	AACCTAA	745	MYB binding site
GbANR-42	TC-rich repeats	ATTCTCTAAC	818	cis-acting element involved in defense and stress responsiveness
GbANR-42	TC-rich repeats	ATTCTCTAAC	1186	cis-acting element involved in defense and stress responsiveness
GbANR-42	LTR	CCGAAA	1230	cis-acting element involved in low-temperature responsiveness
GbANR-42	TCA-element	TCAGAAGAGG	1912	cis-acting element involved in salicylic acid responsiveness
GbANR-42	ABRE	ACGTG	533	cis-acting element involved in the abscisic acid responsiveness
GbANR-42	ABRE	GACACGTGGC	1066	cis-acting element involved in the abscisic acid responsiveness
GbANR-42	ABRE	ACGTG	1613	cis-acting element involved in the abscisic acid responsiveness
GbANR-42	CGTCA-motif	CGTCA	558	cis-acting regulatory element involved in the MeJA-responsiveness
GbANR-42	CGTCA-motif	CGTCA	1053	cis-acting regulatory element involved in the MeJA-responsiveness
GbANR-42	TGACG-motif	TGACG	558	cis-acting regulatory element involved in the MeJA-responsiveness
GbANR-42	TGACG-motif	TGACG	1053	cis-acting regulatory element involved in the MeJA-responsiveness
GbANR-42	P-box	CCTTTTG	1376	gibberellin-responsive element
GbANR-42	MBS	CAACTG	1049	MYB binding site
GbANR-42	MRE	AACCTAA	1890	MYB binding site
GbANR-42	CCAAT-box	CAACGG	117	MYB binding site
GbANR-43	ABRE	ACGTG	1762	cis-acting element involved in the abscisic acid responsiveness
GbANR-43	TGACG-motif	TGACG	366	cis-acting regulatory element involved in the MeJA-responsiveness
GbANR-43	CGTCA-motif	CGTCA	366	cis-acting regulatory element involved in the MeJA-responsiveness
GbANR-43	P-box	CCTTTTG	1900	gibberellin-responsive element
GbANR-43	MBS	CAACTG	161	MYB binding site
GbANR-43	MBS	CAACTG	1490	MYB binding site
GbANR-44	TATC-box	TATCCCA	1691	cis-acting element involved in gibberellin-responsiveness
GbANR-44	TATC-box	TATCCCA	1937	cis-acting element involved in gibberellin-responsiveness
GbANR-44	TCA-element	CCATCTTTTT	422	cis-acting element involved in salicylic acid responsiveness
GbANR-44	ABRE	CACGTG	1505	cis-acting element involved in the abscisic acid responsiveness
GbANR-44	ABRE	ACGTG	1506	cis-acting element involved in the abscisic acid responsiveness
GbANR-44	ABRE	CACGTG	1855	cis-acting element involved in the abscisic acid responsiveness
GbANR-44	ABRE	ACGTG	1856	cis-acting element involved in the abscisic acid responsiveness
GbANR-44	CGTCA-motif	CGTCA	1919	cis-acting regulatory element involved in the MeJA-responsiveness
GbANR-44	TGACG-motif	TGACG	1919	cis-acting regulatory element involved in the MeJA-responsiveness
GbANR-44	MBS	CAACTG	1214	MYB binding site
GbANR-44	MBS	CAACTG	1530	MYB binding site
GbANR-44	MBS	CAACTG	1758	MYB binding site
GbANR-45	TCA-element	CCATCTTTTT	1621	cis-acting element involved in salicylic acid responsiveness
GbANR-45	ABRE	CACGTG	1739	cis-acting element involved in the abscisic acid responsiveness
GbANR-45	ABRE	ACGTG	1740	cis-acting element involved in the abscisic acid responsiveness
GbANR-45	AuxRR-core	GGTCCAT	1153	cis-acting regulatory element involved in auxin responsiveness
GbANR-45	GARE-motif	TCTGTTG	298	gibberellin-responsive element
GbANR-45	MBS	CAACTG	1905	MYB binding site
GbANR-46	LTR	CCGAAA	554	cis-acting element involved in low-temperature responsiveness
GbANR-46	TCA-element	TCAGAAGAGG	847	cis-acting element involved in salicylic acid responsiveness
GbANR-46	TCA-element	CCATCTTTTT	1511	cis-acting element involved in salicylic acid responsiveness
GbANR-46	ABRE	CACGTG	1061	cis-acting element involved in the abscisic acid responsiveness
GbANR-46	ABRE	ACGTG	1062	cis-acting element involved in the abscisic acid responsiveness
GbANR-46	MRE	AACCTAA	1550	MYB binding site
GbANR-46	MRE	AACCTAA	1579	MYB binding site
GbANR-46	CCAAT-box	CAACGG	1069	MYB binding site
GbANR-47	TGA-element	AACGAC	1797	auxin-responsive element
GbANR-47	TATC-box	TATCCCA	1209	cis-acting element involved in gibberellin-responsiveness
GbANR-47	LTR	CCGAAA	1186	cis-acting element involved in low-temperature responsiveness
GbANR-47	TGACG-motif	TGACG	247	cis-acting regulatory element involved in the MeJA-responsiveness
GbANR-47	CGTCA-motif	CGTCA	247	cis-acting regulatory element involved in the MeJA-responsiveness
GbANR-47	P-box	CCTTTTG	262	gibberellin-responsive element
GbANR-47	MBS	CAACTG	1555	MYB binding site
GbANR-47	MRE	AACCTAA	1194	MYB binding site
GbANR-47	CCAAT-box	CAACGG	1255	MYB binding site
GbANR-48	TC-rich repeats	GTTTTCTTAC	1941	cis-acting element involved in defense and stress responsiveness
GbANR-48	LTR	CCGAAA	366	cis-acting element involved in low-temperature responsiveness
GbANR-48	LTR	CCGAAA	1933	cis-acting element involved in low-temperature responsiveness
GbANR-48	TCA-element	CCATCTTTTT	738	cis-acting element involved in salicylic acid responsiveness
GbANR-48	ABRE	ACGTG	990	cis-acting element involved in the abscisic acid responsiveness
GbANR-48	ABRE	CACGTG	1869	cis-acting element involved in the abscisic acid responsiveness
GbANR-48	ABRE	ACGTG	1870	cis-acting element involved in the abscisic acid responsiveness
GbANR-48	CGTCA-motif	CGTCA	320	cis-acting regulatory element involved in the MeJA-responsiveness
GbANR-48	TGACG-motif	TGACG	320	cis-acting regulatory element involved in the MeJA-responsiveness
GbANR-48	MBS	CAACTG	513	MYB binding site
GbANR-48	MBS	CAACTG	1160	MYB binding site
GbANR-49	ABRE	ACGTG	46	cis-acting element involved in the abscisic acid responsiveness
GbANR-49	ABRE	ACGTG	489	cis-acting element involved in the abscisic acid responsiveness
GbANR-49	AuxRR-core	GGTCCAT	1585	cis-acting regulatory element involved in auxin responsiveness
GbANR-49	MRE	AACCTAA	1063	MYB binding site
GbANR-49	MRE	AACCTAA	1148	MYB binding site
GbANR-50	LTR	CCGAAA	1501	cis-acting element involved in low-temperature responsiveness
GbANR-50	AuxRR-core	GGTCCAT	1114	cis-acting regulatory element involved in auxin responsiveness
GbANR-50	TGACG-motif	TGACG	1893	cis-acting regulatory element involved in the MeJA-responsiveness
GbANR-50	CGTCA-motif	CGTCA	1893	cis-acting regulatory element involved in the MeJA-responsiveness
GbANR-50	P-box	CCTTTTG	1537	gibberellin-responsive element
GbANR-51	TGA-element	AACGAC	1459	auxin-responsive element
GbANR-51	ABRE	CACGTG	1726	cis-acting element involved in the abscisic acid responsiveness
GbANR-51	ABRE	ACGTG	1727	cis-acting element involved in the abscisic acid responsiveness
GbANR-51	ABRE	CACGTG	1749	cis-acting element involved in the abscisic acid responsiveness
GbANR-51	ABRE	ACGTG	1750	cis-acting element involved in the abscisic acid responsiveness
GbANR-51	CGTCA-motif	CGTCA	339	cis-acting regulatory element involved in the MeJA-responsiveness
GbANR-51	TGACG-motif	TGACG	339	cis-acting regulatory element involved in the MeJA-responsiveness
GbANR-51	MBS	CAACTG	68	MYB binding site
GbANR-51	MBS	CAACTG	557	MYB binding site
GbANR-52	LTR	CCGAAA	138	cis-acting element involved in low-temperature responsiveness
GbANR-52	TCA-element	CCATCTTTTT	456	cis-acting element involved in salicylic acid responsiveness
GbANR-52	CGTCA-motif	CGTCA	1543	cis-acting regulatory element involved in the MeJA-responsiveness
GbANR-52	TGACG-motif	TGACG	1543	cis-acting regulatory element involved in the MeJA-responsiveness
GbANR-52	MBS	CAACTG	467	MYB binding site
GbANR-52	CCAAT-box	CAACGG	119	MYB binding site
GbANR-53	LTR	CCGAAA	1581	cis-acting element involved in low-temperature responsiveness
GbANR-53	LTR	CCGAAA	1837	cis-acting element involved in low-temperature responsiveness
GbANR-53	MBS	CAACTG	771	MYB binding site
GbANR-53	MBS	CAACTG	812	MYB binding site
GbANR-53	MBS	CAACTG	1507	MYB binding site
GbANR-53	MRE	AACCTAA	1492	MYB binding site
GbANR-53	CCAAT-box	CAACGG	565	MYB binding site
GbANR-53	CCAAT-box	CAACGG	591	MYB binding site
GbANR-54	TC-rich repeats	GTTTTCTTAC	936	cis-acting element involved in defense and stress responsiveness
GbANR-54	LTR	CCGAAA	1837	cis-acting element involved in low-temperature responsiveness
GbANR-54	ABRE	ACGTG	1843	cis-acting element involved in the abscisic acid responsiveness
GbANR-54	P-box	CCTTTTG	826	gibberellin-responsive element
GbANR-54	MBS	CAACTG	456	MYB binding site
GbANR-54	MRE	AACCTAA	701	MYB binding site
GbANR-54	CCAAT-box	CAACGG	1651	MYB binding site
GbANR-55	TGA-element	AACGAC	1174	auxin-responsive element
GbANR-55	MBS	CAACTG	529	MYB binding site
GbANR-56	ABRE	ACGTG	1290	cis-acting element involved in the abscisic acid responsiveness
GbANR-56	GARE-motif	TCTGTTG	1600	gibberellin-responsive element
GbANR-56	GARE-motif	TCTGTTG	1877	gibberellin-responsive element
GbANR-56	MRE	AACCTAA	1578	MYB binding site
GbANR-57	TATC-box	TATCCCA	513	cis-acting element involved in gibberellin-responsiveness
GbANR-57	LTR	CCGAAA	1262	cis-acting element involved in low-temperature responsiveness
GbANR-57	TCA-element	CCATCTTTTT	1146	cis-acting element involved in salicylic acid responsiveness
GbANR-57	ABRE	CACGTG	341	cis-acting element involved in the abscisic acid responsiveness
GbANR-57	ABRE	ACGTG	342	cis-acting element involved in the abscisic acid responsiveness
GbANR-57	CGTCA-motif	CGTCA	71	cis-acting regulatory element involved in the MeJA-responsiveness
GbANR-57	CGTCA-motif	CGTCA	1527	cis-acting regulatory element involved in the MeJA-responsiveness
GbANR-57	TGACG-motif	TGACG	71	cis-acting regulatory element involved in the MeJA-responsiveness
GbANR-57	TGACG-motif	TGACG	1527	cis-acting regulatory element involved in the MeJA-responsiveness
GbANR-58	ABRE	ACGTG	501	cis-acting element involved in the abscisic acid responsiveness
GbANR-58	ABRE	ACGTG	1536	cis-acting element involved in the abscisic acid responsiveness
GbANR-58	MBS	CAACTG	83	MYB binding site
GbANR-58	MRE	AACCTAA	477	MYB binding site
GbANR-59	TC-rich repeats	ATTCTCTAAC	1086	cis-acting element involved in defense and stress responsiveness
GbANR-59	LTR	CCGAAA	1681	cis-acting element involved in low-temperature responsiveness
GbANR-59	ABRE	CACGTG	140	cis-acting element involved in the abscisic acid responsiveness
GbANR-59	ABRE	ACGTG	141	cis-acting element involved in the abscisic acid responsiveness
GbANR-59	ABRE	CACGTG	1533	cis-acting element involved in the abscisic acid responsiveness
GbANR-59	ABRE	ACGTG	1534	cis-acting element involved in the abscisic acid responsiveness
GbANR-59	ABRE	ACGTG	1568	cis-acting element involved in the abscisic acid responsiveness
GbANR-59	ABRE	ACGTG	1647	cis-acting element involved in the abscisic acid responsiveness
GbANR-59	ABRE	ACGTG	1669	cis-acting element involved in the abscisic acid responsiveness
GbANR-59	ABRE	ACGTG	1831	cis-acting element involved in the abscisic acid responsiveness
GbANR-59	CGTCA-motif	CGTCA	534	cis-acting regulatory element involved in the MeJA-responsiveness
GbANR-59	CGTCA-motif	CGTCA	1566	cis-acting regulatory element involved in the MeJA-responsiveness
GbANR-59	CGTCA-motif	CGTCA	1667	cis-acting regulatory element involved in the MeJA-responsiveness
GbANR-59	TGACG-motif	TGACG	534	cis-acting regulatory element involved in the MeJA-responsiveness
GbANR-59	TGACG-motif	TGACG	1566	cis-acting regulatory element involved in the MeJA-responsiveness
GbANR-59	TGACG-motif	TGACG	1667	cis-acting regulatory element involved in the MeJA-responsiveness
GbANR-59	CCAAT-box	CAACGG	1095	MYB binding site
GbANR-59	CCAAT-box	CAACGG	1487	MYB binding site
GbANR-59	CCAAT-box	CAACGG	1501	MYB binding site
GbANR-59	CCAAT-box	CAACGG	1519	MYB binding site
GbANR-60	ABRE	ACGTG	808	cis-acting element involved in the abscisic acid responsiveness
GbANR-60	ABRE	ACGTG	1287	cis-acting element involved in the abscisic acid responsiveness
GbANR-60	P-box	CCTTTTG	1144	gibberellin-responsive element
GbANR-60	GARE-motif	TCTGTTG	1169	gibberellin-responsive element
GbANR-60	GARE-motif	TCTGTTG	1866	gibberellin-responsive element
GbANR-60	MBS	CAACTG	1389	MYB binding site
GbANR-61	TC-rich repeats	GTTTTCTTAC	60	cis-acting element involved in defense and stress responsiveness
GbANR-61	TC-rich repeats	ATTCTCTAAC	1875	cis-acting element involved in defense and stress responsiveness
GbANR-61	TCA-element	CCATCTTTTT	1668	cis-acting element involved in salicylic acid responsiveness
GbANR-61	TCA-element	TCAGAAGAGG	1860	cis-acting element involved in salicylic acid responsiveness
GbANR-61	P-box	CCTTTTG	1523	gibberellin-responsive element
GbANR-61	GARE-motif	TCTGTTG	1993	gibberellin-responsive element
GbANR-61	MBS	CAACTG	251	MYB binding site
GbANR-62	TGA-element	AACGAC	1723	auxin-responsive element
GbANR-62	TC-rich repeats	GTTTTCTTAC	755	cis-acting element involved in defense and stress responsiveness
GbANR-62	LTR	CCGAAA	1852	cis-acting element involved in low-temperature responsiveness
GbANR-62	TCA-element	CCATCTTTTT	444	cis-acting element involved in salicylic acid responsiveness
GbANR-62	ABRE	ACGTG	1701	cis-acting element involved in the abscisic acid responsiveness
GbANR-62	AuxRR-core	GGTCCAT	1082	cis-acting regulatory element involved in auxin responsiveness
GbANR-62	MBS	CAACTG	1945	MYB binding site
GbANR-62	MBS	CAACTG	1991	MYB binding site
GbANR-62	MRE	AACCTAA	1469	MYB binding site
GbANR-63	TGA-element	AACGAC	1553	auxin-responsive element
GbANR-63	LTR	CCGAAA	1200	cis-acting element involved in low-temperature responsiveness
GbANR-63	ABRE	ACGTG	686	cis-acting element involved in the abscisic acid responsiveness
GbANR-63	CGTCA-motif	CGTCA	15	cis-acting regulatory element involved in the MeJA-responsiveness
GbANR-63	CGTCA-motif	CGTCA	1150	cis-acting regulatory element involved in the MeJA-responsiveness
GbANR-63	CGTCA-motif	CGTCA	1235	cis-acting regulatory element involved in the MeJA-responsiveness
GbANR-63	CGTCA-motif	CGTCA	1417	cis-acting regulatory element involved in the MeJA-responsiveness
GbANR-63	CGTCA-motif	CGTCA	1476	cis-acting regulatory element involved in the MeJA-responsiveness
GbANR-63	CGTCA-motif	CGTCA	1514	cis-acting regulatory element involved in the MeJA-responsiveness
GbANR-63	TGACG-motif	TGACG	15	cis-acting regulatory element involved in the MeJA-responsiveness
GbANR-63	TGACG-motif	TGACG	1150	cis-acting regulatory element involved in the MeJA-responsiveness
GbANR-63	TGACG-motif	TGACG	1235	cis-acting regulatory element involved in the MeJA-responsiveness
GbANR-63	TGACG-motif	TGACG	1417	cis-acting regulatory element involved in the MeJA-responsiveness
GbANR-63	TGACG-motif	TGACG	1476	cis-acting regulatory element involved in the MeJA-responsiveness
GbANR-63	TGACG-motif	TGACG	1514	cis-acting regulatory element involved in the MeJA-responsiveness
GbANR-63	P-box	CCTTTTG	1844	gibberellin-responsive element
GbANR-63	MBS	CAACTG	185	MYB binding site
GbANR-63	MBS	CAACTG	674	MYB binding site
GbANR-63	CCAAT-box	CAACGG	1817	MYB binding site
GbANR-64	TGA-element	AACGAC	101	auxin-responsive element
GbANR-64	ABRE	ACGTG	545	cis-acting element involved in the abscisic acid responsiveness
GbANR-64	ABRE	ACGTG	1328	cis-acting element involved in the abscisic acid responsiveness
GbANR-64	ABRE	ACGTG	1543	cis-acting element involved in the abscisic acid responsiveness
GbANR-64	AuxRR-core	GGTCCAT	511	cis-acting regulatory element involved in auxin responsiveness
GbANR-64	TGACG-motif	TGACG	149	cis-acting regulatory element involved in the MeJA-responsiveness
GbANR-64	TGACG-motif	TGACG	359	cis-acting regulatory element involved in the MeJA-responsiveness
GbANR-64	TGACG-motif	TGACG	1330	cis-acting regulatory element involved in the MeJA-responsiveness
GbANR-64	TGACG-motif	TGACG	1545	cis-acting regulatory element involved in the MeJA-responsiveness
GbANR-64	CGTCA-motif	CGTCA	149	cis-acting regulatory element involved in the MeJA-responsiveness
GbANR-64	CGTCA-motif	CGTCA	359	cis-acting regulatory element involved in the MeJA-responsiveness
GbANR-64	CGTCA-motif	CGTCA	1330	cis-acting regulatory element involved in the MeJA-responsiveness
GbANR-64	CGTCA-motif	CGTCA	1545	cis-acting regulatory element involved in the MeJA-responsiveness
GbANR-65	TGA-element	AACGAC	865	auxin-responsive element
GbANR-65	TC-rich repeats	ATTCTCTAAC	389	cis-acting element involved in defense and stress responsiveness
GbANR-65	TC-rich repeats	GTTTTCTTAC	746	cis-acting element involved in defense and stress responsiveness
GbANR-65	LTR	CCGAAA	1188	cis-acting element involved in low-temperature responsiveness
GbANR-65	LTR	CCGAAA	1980	cis-acting element involved in low-temperature responsiveness
GbANR-65	ABRE	ACGTG	1561	cis-acting element involved in the abscisic acid responsiveness
GbANR-65	AuxRR-core	GGTCCAT	14	cis-acting regulatory element involved in auxin responsiveness
GbANR-65	AuxRR-core	GGTCCAT	1852	cis-acting regulatory element involved in auxin responsiveness
GbANR-65	TGACG-motif	TGACG	1463	cis-acting regulatory element involved in the MeJA-responsiveness
GbANR-65	TGACG-motif	TGACG	1891	cis-acting regulatory element involved in the MeJA-responsiveness
GbANR-65	TGACG-motif	TGACG	1922	cis-acting regulatory element involved in the MeJA-responsiveness
GbANR-65	CGTCA-motif	CGTCA	1463	cis-acting regulatory element involved in the MeJA-responsiveness
GbANR-65	CGTCA-motif	CGTCA	1891	cis-acting regulatory element involved in the MeJA-responsiveness
GbANR-65	CGTCA-motif	CGTCA	1922	cis-acting regulatory element involved in the MeJA-responsiveness
GbANR-65	GARE-motif	TCTGTTG	328	gibberellin-responsive element
GbANR-65	P-box	CCTTTTG	904	gibberellin-responsive element
GbANR-65	P-box	CCTTTTG	1584	gibberellin-responsive element
GbANR-65	MBS	CAACTG	359	MYB binding site
GbANR-65	MRE	AACCTAA	743	MYB binding site
GbANR-66	TGA-element	AACGAC	258	auxin-responsive element
GbANR-66	ABRE	TACGGTC	1003	cis-acting element involved in the abscisic acid responsiveness
GbANR-66	MRE	AACCTAA	987	MYB binding site
GbANR-67	ABRE	ACGTG	1621	cis-acting element involved in the abscisic acid responsiveness
GbANR-67	CGTCA-motif	CGTCA	1863	cis-acting regulatory element involved in the MeJA-responsiveness
GbANR-67	TGACG-motif	TGACG	1863	cis-acting regulatory element involved in the MeJA-responsiveness
GbANR-67	P-box	CCTTTTG	558	gibberellin-responsive element
GbANR-67	MBS	CAACTG	598	MYB binding site
GbANR-68	TC-rich repeats	GTTTTCTTAC	925	cis-acting element involved in defense and stress responsiveness
GbANR-68	TC-rich repeats	GTTTTCTTAC	1257	cis-acting element involved in defense and stress responsiveness
GbANR-68	TC-rich repeats	GTTTTCTTAC	1699	cis-acting element involved in defense and stress responsiveness
GbANR-68	LTR	CCGAAA	202	cis-acting element involved in low-temperature responsiveness
GbANR-68	LTR	CCGAAA	237	cis-acting element involved in low-temperature responsiveness
GbANR-68	TCA-element	CCATCTTTTT	882	cis-acting element involved in salicylic acid responsiveness
GbANR-68	TCA-element	CCATCTTTTT	1188	cis-acting element involved in salicylic acid responsiveness
GbANR-68	ABRE	ACGTG	482	cis-acting element involved in the abscisic acid responsiveness
GbANR-68	AuxRR-core	GGTCCAT	1612	cis-acting regulatory element involved in auxin responsiveness
GbANR-68	MBS	CAACTG	820	MYB binding site
GbANR-68	MBSI	aaaAaaC(G/C)GTTA	1189	MYB binding site involved in flavonoid biosynthetic genes regulation
GbANR-69	TGA-element	AACGAC	1581	auxin-responsive element
GbANR-69	ABRE	TACGGTC	555	cis-acting element involved in the abscisic acid responsiveness
GbANR-69	ABRE	GACACGTGGC	1671	cis-acting element involved in the abscisic acid responsiveness
GbANR-69	ABRE	CACGTG	1673	cis-acting element involved in the abscisic acid responsiveness
GbANR-69	ABRE	ACGTG	1674	cis-acting element involved in the abscisic acid responsiveness
GbANR-69	ABRE	ACGTG	1967	cis-acting element involved in the abscisic acid responsiveness
GbANR-69	CGTCA-motif	CGTCA	605	cis-acting regulatory element involved in the MeJA-responsiveness
GbANR-69	TGACG-motif	TGACG	605	cis-acting regulatory element involved in the MeJA-responsiveness
GbANR-69	MRE	AACCTAA	711	MYB binding site
