# Supplementary material for: Gb_ANR-47 Enhances the Resistance of Gossypium barbadense to Fusarium oxysporum f. sp. vasinfectum (FOV) by Regulating the Content of Proanthocyanidins
Source: Plants (Basel). 2022 Jul 22;11(15):1902. doi: 10.3390/plants11151902 (PMC9332461; doi:10.3390/plants11151902)
Supplement: Supplementary file 1 [file plants-11-01902-s001.zip › Table S2.xls]

## Sheet: Sheet1
Table S2 All primers used in this study
gene_name	Forward primer	Reverse primer
RT-GbUBQ7	GAAGGCATTCCACCTGACCAAC	CTTGACCTTCTTCTTCTTGTGCTTG
RT-GbANR-03	TTCACATCCTCCGTAACCGC	TTTCCGCCAACGTTTTCGAC
RT-GbANR-09	AACCAGCGACTCAAGGAGTG	TGCGGCAGATGATGTCAAGA
RT-GbANR-10	GACCCTGGCAACTCGAAGAA	GGACTCGAAGTCCATAGGCG
RT-GbANR-14	ATTAGGCAAGGGCAGTTCGT	TAGCCTCATGGGAGGAGCAA
RT-GbANR-23	GGGTTGCTCTGCTTTGTTCTG	CTATCTGTTTGTGCGCAGGC
RT-GbANR-26	TAGCTGAGAAGGCTGCATGG	CAGCCTTGCAGAAGGCGTAA
RT-GbANR-29	AGAAGCCTCTTGAGCGTGTT	AGGCTCCGGTTACACATACC
RT-GbANR-37	CCTTGCTGGAGAAAGGTTGC	GAAAACACCGTCAACGCCAT
RT-GbANR-47	GAGCAACAACTTGACCAGCAATGAC	GCCAGCCAGATCGTAGGAACAAAG
RT-GbANR-48	TGCTCTTGGAACGCGGTTAT	GGAACACACCCGTACAACCT
RT-GbANR-50	CACGGCACCGTTAGACAACT	GAACGATGGTGGAGGGAACG
RT-GbANR-51	CCACCATTGTTGAGCTTGCC	TCTCCACAGCTCCGACAAAC
RT-GbANR-59	CCTGCGCACAAACAGATAGC	AGCAAGGGCATACCACAACT
RT-GbANR-62	AACGTGTGGTGGTTACGTCT	GCAGCCTTCTCAGCTAGTGT
RT-GbANR-64	AGAAGCCTCTTGAGCGTGTT	GCTCTGGTTACACACACCAC
VIGS-GbANR-47	GCTCTAGATCGCGATTCCTTCCAGTG	CGAGCTCTTCGGGGACATTAATTTCC
